# Supplementary material for: Rubesanolides F and G: Two Novel Lactone-Type Norditerpenoids from Isodon rubescens
Source: Molecules. 2021 Jun 24;26(13):3865. doi: 10.3390/molecules26133865 (PMC8270274; doi:10.3390/molecules26133865)
Supplement: Supplementary file 1 [file molecules-26-03865-s001.zip]

Archive with 1 entries (1 files):
- molecules-1269360-supplementary.pdf
